# Supplementary material for: The Secretome of Phanerochaete chrysosporium and Trametes versicolor Grown in Microcrystalline Cellulose and Use of the Enzymes for Hydrolysis of Lignocellulosic Materials
Source: Front Bioeng Biotechnol. 2020 Jul 17;8:826. doi: 10.3389/fbioe.2020.00826 (PMC7379840; doi:10.3389/fbioe.2020.00826)
Supplement: Supplementary file 2 [file Table_1.XLSX]

## Sheet: Table S2 P. chrysosporium
Table S2. Proteins recovered from cultures of Phanerochaete chrysosporium RP78 growing on 20 g/L Avicel for 12 days as sole carbon source
#	Putative biological function	Protein ID (JGI)	Predicted function	CAZy	CBM	Molar mass	pI	Secreted protein	Normalized abundance	Score	Peptide count
1	Cellulolytic	137372	Cellobiohydrolase I (cel7D)	GH7	CBM1	58 kDa	4,96	YES	2.95236e+07	188.476	17
2		2971601	Cellobiohydrolase I (cel7C)	GH7	CBM1	55 kDa	5,03	YES	5.42943e+06	171.075	11
3		2985730	Manganese dependent endoglucanase Eg5A	GH5_subf5	CBM1	40 kDa	5,04	YES	5.4266e+06	171.313	11
4		2981757	Endoglucanase	GH5_subf5	CBM1	42 kDa	4,71	YES	2.72981e+06	33.372	6
5		1416762	Endoglucanase (cel12A)	GH12		27 kDa	4,74	YES	1.88297e+06	23.7939	2
6		2965119	Cellobiohydrolase II (cel6)	GH6	CBM1	48 kDa	5,04	YES	1.36828e+06	101.484	9
7		3004240	Endoglucanase V-like protein	GH45		21 kDa	5,69	YES	1.14115e+06	39.8444	4
8		3024803	Cellobiohydrolase I (cel7E)	GH7	CBM1	54 kDa	4,23	YES	1.02019e+06	92.0406	8
9		2976245; 2976248	Cellobiohydrolase I (cel7F/G)	GH7	CBM1	54 kDa	4,55	YES	406054	44.4193	9
10	Hemicellulolytic	2905606	Endo-1,4-B-xylanase B	GH11	CBM1	30 kDa	5,72	YES	6.27102e+06	60.3915	7
11		3030351	Endo-1,4-B-xylanase	GH10	CBM1	40 kDa	6,37	YES	5.42901e+06	181.046	19
12		2903539	Endo-1,4-B-xylanase A	GH10	CBM1	43 kDa	5,21	YES	1.33379e+06	146.696	13
13		2912797	Xyloglucanase Xgh74B	GH74	CBM1	88 kDa	5,02	YES	937653	143.025	11
14		2983729	Endo-1,4-beta-xylanase C	GH10	CBM1	42 kDa	4,73	YES	898336	91.1021	7
15		2955500	Endo-1,4-beta-D-mannanase (Man5C)	GH5_subf7	CBM1	48 kDa	4,25	YES	672176	33.6642	3
16		2927412	Xyloglucanase	GH74		79 kDa	4,77	YES	361045	107.877	11
17		140501	beta-mannanase, man5D	GH5_subf7	CBM1	48 kDa	4,79	YES	219148	66.4093	6
18		2933015	Arabinanase	GH43		33 kDa	4,74	YES	146626	34.2695	4
19		133070	beta-xylosidase	GH43		34 kDa	5,02	YES	70803.5	13.945	2
20		3024004	Endo-1,4-B-xylanase	GH10	CBM1	40 kDa	5.37	YES	45721.4	82.1538	8
21	Pectinolytic	2916357	Polygalacturonase	GH28	CBM1	54 kDa	5,48	YES	1.21994e+06	127.96	9
22		2904202	Polygalacturonase	GH28		38 kDa	4,79	YES	915410	67.6471	5
23	Esterase	126075	Acetyl-xylan esterase	CE1	CBM1	36 kDa	5,91	YES	4.08477e+06	118.075	10
24		2909957	GDSL-like Lipase/acilhydrolase	CE16		46 kDa	5,55	YES	440868	79.5188	9
25		2918304	Acetylesterase	CE15	CBM1	47 kDa	5,55	YES	484023	41.5678	4
26		2983171	Acetyl xylan esterase	CE1	CBM1	32 kDa	6,03	YES	169550	33.0026	5
27		2967260	Acetylesterase	CE16	CBM1	39 kDa	4,58	YES	68761.4	22.3316	2
28	Auxiliary activity	2980158	Lytic polysaccharide monooxygenase	AA9	CBM1	32 kDa	4,31	YES	2.25894e+06	42.5278	1
29		3030424	Cellobiose dehydrogenase	AA3_AA8-subf1		82 kDa	5,19	YES	1.67262e+06	83.7201	10
0.3		2975821	Lytic polysaccharide monooxygenase	AA9		25 kDa	7,0	YES	1.47054e+06	22.6133	2
31		3027731	Lytic polysaccharide monooxygenase	AA9	CBM1	33 kDa	5,0	YES	856387	15.802	1
32		2908293	Lytic polysaccharide monooxygenase	AA9		25 kDa	4,64	YES	335730	42.0038	3
33		3029242	Lytic polysaccharide monooxygenase	AA9	CBM1	34 kDa	5,53	YES	193842	53.9699	4
34		3005492	Lytic polysaccharide monooxygenase	AA9	CBM1	33 kDa	4,84	YES	189459	14.7356	1
35		2916462	Aldehyde dehydrogenase			9 kDa	6,74	YES*	124165	12.8872	1
36	Amylolytic	3029525	Maltase glucoamylase	GH31		106 kDa	5,41	YES	239116	105.177	10
37		2909460	Glucan 1,4-alpha-glucosidase	GH15	CBM20	61 kDa	5,24	YES	222768	78.9585	7
38	Fungal cell wall	3006885	glucan 1,3-beta-glucosidase	GH55		82 kDa	5,4	YES	8.1701e+06	167.786	21
39	degradation	138739	beta-Glucanase	GH131	CBM1	34 kDa	5,2	YES	3.21512e+06	39.3574	3
40		2983557	Thaumatin			27 kDa	4,8	YES	795255	64.5569	5
41		3003339	Thaumatin			27 kDa	4,32	YES	381054	40.0772	3
42		2978123	Chitinase	GH18		52 kDa	6,19	NO	216254	7.4598	1
43	Protease	3001741	Protease S53 family			58 kDa	4,75	YES	171224	30.2959	3
44	or peptidase	2919778	Aspartyl protease			44 kDa	5,19	YES	195838	19.3856	3
45	Other classification	7029	Lactonase			37 kDa	5,05	YES*	337681	24.5306	3
46		131440	Carbohydrate-binding module family 1		CBM 1	23 kDa	4,33	YES*	783042	23.7504	2
47		2962130	Cerato-platanin			15 kDa	4,69	YES	1.86812e+06	15.8232	1
48		3025148	Predicted mutarotase/aldose 1-epimerase			42 kDa	5,25	YES	1.68158e+06	77.3387	7
49	Hypothetical proteins	2968041	Hypothetical protein			14 kDA	6,71	YES	1.29637e+06	55.2153	4
50		3024249	Hypothetical protein			15 kDa	5,79	YES	773540	15.5538	1
51		3028031	Hypothetical protein			13 kDa	4,17	YES	629156	15.9322	1
52		2890924	Hypothetical protein			13 kDa	6,04	YES*	489664	56.5711	5
53		2007651	Hypothetical protein			28 kDa	5,1	YES	239954	60.4482	6
54		3002168	DUF1793 Domain unknown function			74 kDa	5,53	YES*	120107	80.4348	8
55		2984123	Hypothetical protein			53 kDa	6,29	YES	112023	29.9003	3
56		1127251	Hypothetical protein			20 kDa	8,86	YES*	53338.8	12.2183	2
								(*) non-classically secreted

## Sheet: Table S3 T. versicolor
Table S3. Proteins recovered from cultures of Trametes versicolor BAFC 266 growing on 20 g/L Avicel for 12 days as sole carbon source
#	Putative biological function	Protein ID (JGI)	Predicted function	CAZy	CBM	Molar mass	pI	Secreted protein	Normalized abundance	Score	Peptide count
1	Cellulolytic	112163	Cellobiohydrolase I (cel7C)	GH7		48 kDa	4.65	YES	2.19185e+07	212.197	20
2		110790	Cellobiohydrolase I (cel7B)	GH7		49 kDa	4.92	YES	5.86444e+06	270.289	30
3		33056	Endoglucanase	GH5-Subf 5	CBM1	38 kDa	4.51	YES*	4.94865e+06	107.304	7
4		63826	Cellobiohydrolase II	GH6	CBM1	47 kDa	4.92	YES	2.62728e+06	112.407	10
5		68557	beta-glucosidase	GH3	CBM1	85 kDa	5.57	YES	2.59741e+06	206.621	23
6		168018	Endoglucanase V-like protein	GH45		20 kDa	5.88	YES	2.12522e+06	28.115	2
7		150608	Endoglucanase	GH5-Subf 5	CBM1	41 kDa	4.91	YES	935620	23.2456	2
8		124366	Cellobiohydrolase I (cel7D)	GH7		49 kDa	4.21	YES	837849	96.854	9
9		24300	Endoglucanase	GH45		30 kDa	5.82	YES	598255	14.2736	2
10		151848	Endoglucanase	GH5_subf5	CBM1	44 kDa	4.36	YES	120483	28.6291	4
11	Hemicellulolytic	38102	Endo-1,4-beta-xylanase C	GH10	CBM1	42 kDa	4.79	YES	1.664e+07	217.058	19
12		161823	Mananase	GH5- Subf7	CBM1	47 kDa	4.64	YES	4.53432e+06	51.8967	4
13		50178	Xyloglucan-specific endo-beta-1,4-glucanase	GH12		27 kDa	4.76	YES	2.52476e+06	37.9347	2
14		59914	alpha-L-arabinofuranosidase	GH51		69 kDa	5.24	YES	1.93491e+06	137.437	9
15		48717	Putative endoxylanase	GH10	CBM1	43 kDa	4.71	YES	602890	96.6428	9
16		136117	Xyloglucan-specific endo-beta-1,4-glucanase	GH12		26 kDa	5.04	YES	583979	27.4878	2
17		144893	beta-xylanase	GH10	CBM1	40 kDa	6.51	YES	431000	68.1359	6
18		145953	Galactan 1,3-beta-galactosidase	GH43	CBM35	47 kDa	5.36	YES	414608	63.5124	7
19		75494	alpha-1,2-mannosidase	GH92		89 kDa	4.82	YES	373114	108.587	11
20	Pectinolytic	143650	Arabinogalactan endo-1,4-beta-galactosidase	GH53		37 kDa	5.62	YES	3.24291e+06	126.609	15
21		112178	beta-1,6-N-acetylglucosaminyltransferase	GH74	CBM1	87 kDa	4.95	YES	709447	126.981	11
22		147020	Glucosylceramidase	GH30 subf3		59 kDa	4.95	YES	310663	62.0749	6
23		21825	alpha-L-rhamnosidase	GH78		31 kDa	5.4	YES*	19785.2	5.9717	1
24	Esterase	161949	Acetylxylan esterase	CE1	CBM1	39 kDa	7.56	YES	1.36388e+06	63.4546	5
25		112899	Acetilxilana esterase	CE1	CBM1	40 kDa	5.56	YES*	567720	61.1766	6
26		141077	Acetylxylan esterase	CE1	CBM1	38 kDa	5.37	YES	531490	34.3679	3
27		138138	GDSL-like Lipase/Acylhydrolase	CE16		42 kDa	5.22	YES*	325609	50.4532	6
28		109109	Acetylcholinesterase/Butyrylcholinesterase	CE1		53 kDa	5.17	YES	228412	71.5349	6
29	Auxiliary activity	45408	cytochrome c domain	AA8	CBM1	28 kDa	4.47	YES	1.4643e+06	7.4155	1
30		73596	Cellobiose dehydrogenase	AA3_AA8	CBM9	81 kDa	4.98	YES	3.58725e+06	173.362	17
31		162601	Putative lytic polysaccharide monooxygenase	AA9		24 kDa	6.57	YES	470894	39.2927	4
32	Amylolytic	141481	beta-fructofuranosidase (invertase)	GH32		58 kDa	4.58	YES	619649	66.6543	5
33		159574	alpha-D-galactosidase (melibiase)	GH27		47 kDa	4.76	YES	465263	75.7426	7
34		110860	alpha-glucosidase	GH31		105 kDa	5.05	YES	120932	89.1604	11
35		131501	1,2-alpha-mannosidase	GH47		59 kDa	4.66	YES	100276	21.68	3
36	Protease	166188	Serine-type peptidase activity			58 kDa	4.64	YES	649523	81.6075	6
37	or peptidase	64339	Aspartyl protease			44 kDa	4.9	YES*	185973	7.8669	1
38		147958	Serine-type peptidase activity			63 kDa	5	YES	202070	65.688	6
39		22113	Proline-specific peptidase			32 kDa	5.81	NO	114400	11.7197	2
40	Fungal cell wall	175614	Broad specificity exo-β-1,3/1,6-glucanase with endo-β-1,4-glucanase activity	GH131		33 kDa	4.92	YES	816455	60.4015	4
41	degradation	46975	Broad specificity exo-β-1,3/1,6-glucanase with endo-β-1,4-glucanase activity	GH131	CBM1	35 kDa	4.87	YES	401148	15.3818	1
42		62247	Broad specificity exo-β-1,3/1,6-glucanase with endo-β-1,4-glucanase activity	GH131		28 kDa	5.81	YES	341431	38.5626	3
43		31361	Thaumatin			27 kDa	4.54	YES	229169	6.9941	1
44		47923	Chitinase	GH18		35 kDa	4.44	YES	98358.6	32.4831	3
45	Other classification	66045	Isomerase YbhE			37 kDa	5.82	YES*	326544	50.3714	5
46		87426	Cerato-platanin			12 kDa	4.19	YES*	797754	15.0724	1
47		67924	Ribonuclease T2 family			40 kDa	5.14	YES	294247	50.4726	5
48		27714	Aldose 1-epimerase			42 kDa	4.98	YES	133357	28.184	3
49		83494	Tam3-transposase (Ac family)			23 kDa	6.66	NO	30755.1	4.9721	1
50	Hypothetical proteins	66957	Hypothetical protein			52 kDa	5.62	YES	731709	83.3342	11
51		60827	Hypothetical protein			50 kDa	4.41	YES	347751	32.9382	2
52		47220	Hypothetical protein			63 kDa	5.72	YES	273984	29.1923	3
53		30879	Hypothetical protein			39 kDa	4.5	YES	227144	20.0394	3
54		53267	Hypothetical protein			19 kDa	5.78	NO	201477	6.9225	1
55		43111	Hypothetical protein			6 kDa	4.87	YES*	142380	6.4578	1
56		27555	Hypothetical protein			15 kDa	4.21	YES*	80313.4	14.1866	1
57		32177	Hypothetical protein			19 kDa	9.33	NO	26888.3	18.2331	2
58		47228	Hypothetical protein			122 kDa	5.58	YES	19574.3	22.9336	2
								(*) non-classically secreted
